# Supplementary material for: Virtual Reality-Assisted Informed Consent for Anesthesia: A Prospective and Randomized Proof-of-Concept Study
Source: J Clin Med. 2024 Oct 12;13(20):6096. doi: 10.3390/jcm13206096 (PMC11509058; doi:10.3390/jcm13206096)
Supplement: Supplementary file 1 [file jcm-13-06096-s001.zip]

Archive with 1 entries (1 files):
- jcm-3250090-supplementary.pdf
